# Supplementary material for: Hybrid-Mechanism Synergistic Flexible Nb2O5@WS2@C Carbon Nanofiber Anode for Superior Sodium Storage
Source: Nanomaterials (Basel). 2024 Apr 5;14(7):631. doi: 10.3390/nano14070631 (PMC11013061; doi:10.3390/nano14070631)
Supplement: Supplementary file 1 [file nanomaterials-14-00631-s001.zip]

Archive with 1 entries (1 files):
- nanomaterials-2931372-supplementary.pdf
